# Supplementary material for: Transcriptomic analysis reveals the differentially expressed genes and pathways involved in drought tolerance in pearl millet [Pennisetum glaucum (L.) R. Br]
Source: PLoS One. 2018 Apr 13;13(4):e0195908. doi: 10.1371/journal.pone.0195908 (PMC5898751; doi:10.1371/journal.pone.0195908)
Supplement: S1 Table — (XLSX) [file pone.0195908.s001.xlsx]

## Sheet: Sheet1
S1 Table: Primers used in RT PCR for validation of RNA seq data.
Gene identifiers	Primers (Forward)	Primers (Reverse)
Si028885m.g	ATGAACGTGATGCTCCGTGT	GTCACGGGGGTCAAGCATAA
Si018705m.g	ATGGTGATGTGGATCCTCGC	TAGCGCAAATGCTTCATGGC
Si002846m.g	CGAGGACGCCATCTTTGACA	TCGCGTGGCAACGATATGAT
Si013604m.g	GGTACAAGGTGCTCTCCACC	GGTACATGCATAGGCTGACCA
Si026874m.g	TCGTACATGGTCCTCGTCCT	GGAGAGTACGGCAGCTGTTT
Si037296m.g	ATGATCTTGGCACCGGACAG	GTGCGTTTGCAGATGGTGAC
Si026863m.g	CCTTGTTGAGGTCCTTCGCA	TCATTTGGGCTGTCCTCACG
